# Supplementary material for: Do Differential Response Rates to Patient Surveys Between Organizations Lead to Unfair Performance Comparisons? Evidence From the English Cancer Patient Experience Survey
Source: Med Care. 2015 Dec 18;54(1):45–54. doi: 10.1097/MLR.0000000000000457 (PMC4674144; doi:10.1097/MLR.0000000000000457)
Supplement: SUPPLEMENTARY MATERIAL [file mlr-54-45-s003.xlsx]

## Sheet: Sheet1
Question		Responses	All hospitals	Low RR hospitals	Middle RR hospitals	High RR hospitals
Q1	Saw GP once/twice before being told had to go to hospital	51180	74.9	71.2	75.1	76.5
Q2	First appointment no more than 4 weeks after referral	48752	90.3	87.7	90.6	90.6
Q3	Patient thought they were seen as soon as necessary	51503	80.6	76.5	80.8	82.7
Q4	Patient saw a hospital doctor in less than 3 months	50029	76.8	73.5	76.9	78.1
Q5	Patient's health got better or remained about the same while waiting	51975	77.8	73.6	78.1	79.4
Q7	Staff gave complete explanation of purpose of test(s)	55449	81	79.2	81	82.2
Q8	Staff explained completely what would be done during test	56562	84.2	81.3	84.2	85.8
Q9	Given easy to understand written information about test	44285	85	81.4	85.3	86
Q10	Given complete explanation of test results in understandable way	57962	76.2	73.1	76.2	78
Q12	Patient told they could bring a friend when first told they had cancer	53505	70.6	66.6	70.5	73
Q13	Patient felt they were told sensitively that they had cancer	66172	82.7	81.4	82.6	83.9
Q14	Patient completely understood the explanation of what was wrong	66237	73.5	70.1	73.7	74.9
Q15	Patient given written information about the type of cancer they had	56386	65.9	63	66.1	67
Q16	Patient given a choice of different types of treatment	22729	82.7	81.8	82.8	82.8
Q17	Possible side effects explained in an understandable way	61582	72.4	69.1	72.8	73.4
Q18	Patient given written information about side effects	60493	79.5	75.6	80.1	80.1
Q19	Patient definitely involved in decisions about which treatment	48396	71.5	68.9	71.4	73.1
Q20	Patient given the name of the CNS in charge of their care	62518	84.4	83.4	84.5	84.4
Q21	Patient finds it easy to contact their CNS	47396	74.5	70	74.8	76.4
Q22	CNS definitely listened carefully the last time spoken to	51113	91.4	89.6	91.4	92.3
Q23	Get understandable answers to important questions all/most of the time (CNS)	46817	90.6	88.7	90.8	91.4
Q24	Last time seen, time spent with CNS about right	50423	94.7	93.4	94.6	95.7
Q25	Hospital staff gave information about support groups	47624	79	78.1	78.3	81.6
Q26	Hospital staff gave information on getting financial help	35673	49.8	51.2	48.7	52.2
Q27	Hospital staff told patient they could get free prescriptions	30321	67.7	67	67.8	67.9
Q29	Admission date not changed by hospital	37560	89.3	85.8	89.3	91.2
Q30	Staff gave complete explanation of what would be done	36981	84.5	82.6	84.7	85.3
Q31	Patient given written information about the operation	34427	67.8	63.3	68.1	69.6
Q32	Staff explained how operation had gone in understandable way	36992	73	71.3	72.7	75.1
Q34	Got understandable answers to important questions all/most of the time (doctor)	42538	80.9	78.7	80.7	82.9
Q35	Patient had confidence and trust in all doctors treating them	46345	83.7	82	83.4	85.7
Q36	Patient thought doctors knew enough about how to treat their cancer	45569	89.2	88.4	89	90.2
Q37	Doctors did not talk in front of patient as if they were not there	46242	83	79.4	83	85.1
Q38	Patient's family definitely had opportunity to talk to doctor	38871	65.7	64.9	65.2	67.8
Q39	Got understandable answers to important questions all/most of the time (nurse)	40283	72.7	67.1	73.1	75.1
Q40	Patient had confidence and trust in all ward nurses	46200	66.5	61.2	66.6	69.4
Q41	Nurses did not talk in front of patient as if they were not there	46022	83.4	78	83.8	85.6
Q42	Always / nearly always enough nurses on duty	45947	62.1	61.6	62.2	62.1
Q43	Patient did not think hospital staff deliberately misinformed them	46121	86.7	83.2	87	87.8
Q44	Patient never thought they were given conflicting information	46048	78.5	75.3	78.8	79.8
Q45	Always given enough privacy when discussing condition/treatment	46201	82.5	81.1	82.4	83.5
Q46	Always given enough privacy when being examined or treated	45928	92.8	91.4	93	93.2
Q47	Hospital staff did everything to help control pain all of the time	38624	84.8	81.8	85	86
Q48	Always treated with respect and dignity by staff	45899	82	78.8	82.3	83.4
Q49	Given clear written information about what should / should not do post discharge	43358	81.7	80.5	81.8	82.4
Q50	Staff told patient who to contact if worried post discharge	44351	92	90.5	92	92.8
Q51	Family definitely given all information needed to help care at home	37447	58.2	56.8	57.8	60.3
Q52	Patient definitely given enough care from health or social services	25950	59.8	53.1	60.5	61.8
Q54	Staff definitely did everything to control side effects of radiotherapy	15201	82.4	79.9	82.6	83.2
Q56	Staff definitely did everything to control side effects of chemotherapy	32744	84.9	82.3	84.9	86.4
Q57	Staff definitely did everything they could to help control pain	38277	82.8	79	83	84.7
Q58	Hospital staff definitely gave patient enough emotional support	46360	70.9	65.3	70.9	74.1
Q60	Waited no longer than 30 minutes for OPD appointment to start	58524	67.6	58.4	67.1	74.5
Q61	Patient thought doctor spent about the right amount of time with them	60130	93.7	91.9	93.7	94.7
Q62	Doctor had the right notes and other documentation with them	57881	94.8	93.8	94.8	95.6
Q63	GP given enough information about patient's condition and treatment	52277	93.3	92.6	93.3	93.9
Q64	Practice staff definitely did everything they could to support patient	44557	68.9	63.8	69	71.7
Q65	Hospital and community staff always worked well together	62246	61.4	55.6	61.3	65.2
Q66	Given the right amount of information about condition and treatment	64724	87.9	86.7	88	88.7
Q67	Patient did not feel that they were treated as a set of cancer symptoms	64389	80.4	76.7	80.3	83.1
