# Supplementary material for: Do Differential Response Rates to Patient Surveys Between Organizations Lead to Unfair Performance Comparisons? Evidence From the English Cancer Patient Experience Survey
Source: Med Care. 2015 Dec 18;54(1):45–54. doi: 10.1097/MLR.0000000000000457 (PMC4674144; doi:10.1097/MLR.0000000000000457)
Supplement: SUPPLEMENTARY MATERIAL [file mlr-54-45-s004.xlsx]

## Sheet: Sheet1
		Unadjusted		Adjusted for case-mix		Adjusted for case-mix and response speed		Adjusted for case-mix and response speed (including an interaction between response speed and age)		Adjusted for case-mix and "London"		Adjusted for case-mix, response speed, "London" and hospital type		Administrative item?
Question		OR (95% CI)	p-value	OR (95% CI)	p-value	OR (95% CI)	p-value	OR (95% CI)	p-value	OR (95% CI)	p-value	OR (95% CI)	p-value
Q1	Saw GP once/twice before being told had to go to hospital	1.18 (1.26-1.10)	<0.0001	1.04 (0.98-1.10)	0.162	1.03 (0.97-1.09)	0.2568	1.03 (0.97-1.10)	0.2653	1.03 (0.95-1.11)	0.3963	1.02 (0.94-1.10)	0.5483
Q2	First appointment no more than 4 weeks after referral	1.29 (1.43-1.17)	<0.0001	1.19 (1.08-1.31)	0.0002	1.18 (1.07-1.30)	0.0005	1.18 (1.08-1.30)	0.0005	1.12 (1.00-1.27)	0.0464	1.05 (0.93-1.20)	0.3658	admin
Q3	Patient thought they were seen as soon as necessary	1.26 (1.37-1.16)	<0.0001	1.17 (1.07-1.27)	0.0001	1.16 (1.07-1.26)	0.0002	1.16 (1.07-1.26)	0.0003	1.09 (0.99-1.21)	0.0744	1.07 (0.96-1.20)	0.2092
Q4	Patient saw a hospital doctor in less than 3 months	1.15 (1.22-1.08)	<0.0001	1.08 (1.02-1.14)	0.0062	1.07 (1.01-1.13)	0.0153	1.07 (1.01-1.13)	0.0155	1.00 (0.94-1.07)	0.8461	0.97 (0.90-1.04)	0.5198
Q5	Patient's health got better or remained about the same while waiting	1.20 (1.30-1.11)	<0.0001	1.05 (0.99-1.13)	0.0886	1.05 (0.98-1.12)	0.1401	1.05 (0.98-1.12)	0.1425	1.01 (0.93-1.09)	0.7329	0.98 (0.90-1.07)	0.7576
Q7	Staff gave complete explanation of purpose of test(s)	1.14 (1.23-1.06)	0.0003	1.09 (1.01-1.18)	0.0204	1.08 (1.00-1.16)	0.0418	1.08 (1.00-1.17)	0.0429	1.07 (0.97-1.18)	0.1478	1.11 (1.01-1.23)	0.0236
Q8	Staff explained completely what would be done during test	1.27 (1.37-1.18)	<0.0001	1.17 (1.08-1.27)	<0.0001	1.16 (1.07-1.25)	0.0001	1.16 (1.07-1.26)	0.0002	1.15 (1.04-1.27)	0.0053	1.17 (1.06-1.29)	0.0016
Q9	Given easy to understand written information about test	1.33 (1.46-1.21)	<0.0001	1.16 (1.06-1.28)	0.0014	1.15 (1.04-1.26)	0.0037	1.15 (1.05-1.27)	0.0038	1.18 (1.04-1.33)	0.0059	1.16 (1.02-1.31)	0.0165	admin
Q10	Given complete explanation of test results in understandable way	1.18 (1.27-1.10)	<0.0001	1.08 (1.00-1.16)	0.0277	1.07 (0.99-1.14)	0.0526	1.07 (1.00-1.15)	0.0545	1.04 (0.95-1.14)	0.3032	1.07 (0.98-1.17)	0.123
Q12	Patient told they could bring a friend when first told they had cancer	1.25 (1.36-1.14)	<0.0001	1.27 (1.16-1.38)	<0.0001	1.27 (1.16-1.38)	<0.0001	1.27 (1.16-1.39)	<0.0001	1.15 (1.03-1.28)	0.0098	1.14 (1.02-1.29)	0.021
Q13	Patient felt they were told sensitively that they had cancer	1.07 (1.14-1.00)	0.045	1.05 (0.98-1.13)	0.1118	1.05 (0.98-1.12)	0.1492	1.05 (0.98-1.13)	0.1521	1.01 (0.92-1.10)	0.795	1.01 (0.92-1.11)	0.744
Q14	Patient completely understood the explanation of what was wrong	1.11 (1.19-1.04)	0.0007	1.00 (0.94-1.07)	0.7797	0.99 (0.94-1.05)	0.96	1.00 (0.94-1.06)	0.9409	0.95 (0.88-1.02)	0.1879	0.96 (0.88-1.04)	0.3313
Q15	Patient given written information about the type of cancer they had	1.13 (1.22-1.05)	0.0005	1.07 (1.00-1.16)	0.0418	1.07 (0.99-1.15)	0.0682	1.07 (0.99-1.15)	0.0744	1.03 (0.94-1.13)	0.4116	1.02 (0.92-1.12)	0.6892	admin
Q16	Patient given a choice of different types of treatment	1.09 (1.22-0.97)	0.1292	0.98 (0.87-1.10)	0.7586	0.97 (0.86-1.09)	0.6483	0.97 (0.86-1.09)	0.6315	0.90 (0.77-1.04)	0.1779	0.93 (0.80-1.09)	0.4217
Q17	Possible side effects explained in an understandable way	1.16 (1.22-1.09)	<0.0001	1.11 (1.05-1.18)	0.0001	1.10 (1.04-1.17)	0.0006	1.10 (1.04-1.17)	0.0007	1.07 (0.99-1.15)	0.0642	1.04 (0.97-1.13)	0.2354
Q18	Patient given written information about side effects	1.32 (1.44-1.21)	<0.0001	1.23 (1.14-1.33)	<0.0001	1.22 (1.13-1.32)	<0.0001	1.22 (1.13-1.32)	<0.0001	1.20 (1.09-1.33)	0.0001	1.15 (1.04-1.27)	0.0053	admin
Q19	Patient definitely involved in decisions about which treatment	1.14 (1.22-1.06)	0.0003	1.05 (0.98-1.13)	0.1434	1.04 (0.97-1.12)	0.2294	1.05 (0.97-1.13)	0.2368	1.00 (0.91-1.09)	0.9621	1.01 (0.91-1.11)	0.8037
Q20	Patient given the name of the CNS in charge of their care	1.18 (1.32-1.05)	0.0051	1.13 (1.01-1.27)	0.0327	1.12 (1.00-1.26)	0.0374	1.13 (1.01-1.27)	0.0377	1.11 (0.96-1.28)	0.1555	1.13 (0.97-1.32)	0.1126	admin
Q21	Patient finds it easy to contact their CNS	1.22 (1.34-1.10)	0.0001	1.22 (1.11-1.35)	<0.0001	1.21 (1.10-1.34)	<0.0001	1.22 (1.10-1.34)	<0.0001	1.18 (1.04-1.34)	0.007	1.15 (1.01-1.31)	0.0289	admin
Q22	CNS definitely listened carefully the last time spoken to	1.26 (1.40-1.13)	<0.0001	1.20 (1.08-1.34)	0.0004	1.19 (1.07-1.33)	0.0007	1.20 (1.08-1.33)	0.0008	1.17 (1.02-1.33)	0.0201	1.16 (1.00-1.34)	0.0395
Q23	Get understandable answers to important questions all/most of the time (CNS)	1.20 (1.32-1.09)	0.0001	1.05 (0.95-1.16)	0.2608	1.04 (0.94-1.15)	0.3864	1.04 (0.94-1.15)	0.4100	1.02 (0.90-1.16)	0.6521	1.00 (0.88-1.14)	0.9207
Q24	Last time seen, time spent with CNS about right	1.32 (1.49-1.18)	<0.0001	1.20 (1.07-1.35)	0.0017	1.19 (1.06-1.34)	0.0026	1.20 (1.06-1.35)	0.0029	1.17 (1.01-1.36)	0.0331	1.13 (0.96-1.33)	0.1217
Q25	Hospital staff gave information about support groups	1.19 (1.33-1.06)	0.0026	1.11 (0.99-1.25)	0.061	1.11 (0.98-1.24)	0.0783	1.11 (0.99-1.25)	0.0801	1.14 (0.98-1.32)	0.0782	1.13 (0.96-1.33)	0.1145	admin
Q26	Hospital staff gave information on getting financial help	1.09 (1.24-0.96)	0.1732	1.12 (0.98-1.28)	0.0805	1.11 (0.98-1.27)	0.0925	1.12 (0.98-1.28)	0.0944	1.07 (0.91-1.27)	0.3714	1.03 (0.86-1.22)	0.7367	admin
Q27	Hospital staff told patient they could get free prescriptions	1.08 (1.20-0.96)	0.1612	1.16 (1.03-1.31)	0.0109	1.16 (1.03-1.31)	0.0124	1.16 (1.03-1.31)	0.0127	1.07 (0.92-1.24)	0.3516	1.04 (0.89-1.23)	0.5571	admin
Q29	Admission date not changed by hospital	1.50 (1.67-1.34)	<0.0001	1.35 (1.20-1.51)	<0.0001	1.34 (1.20-1.50)	<0.0001	1.35 (1.20-1.51)	<0.0001	1.27 (1.10-1.46)	0.0006	1.27 (1.09-1.48)	0.0017	admin
Q30	Staff gave complete explanation of what would be done	1.15 (1.25-1.05)	0.0011	1.12 (1.02-1.22)	0.0101	1.10 (1.01-1.21)	0.0198	1.11 (1.02-1.21)	0.0215	1.12 (1.00-1.25)	0.0351	1.14 (1.02-1.28)	0.0205
Q31	Patient given written information about the operation	1.27 (1.40-1.15)	<0.0001	1.20 (1.09-1.32)	0.0001	1.20 (1.09-1.32)	0.0001	1.20 (1.09-1.32)	0.0002	1.17 (1.04-1.32)	0.0076	1.17 (1.03-1.34)	0.0126	admin
Q32	Staff explained how operation had gone in understandable way	1.11 (1.20-1.02)	0.0101	1.06 (0.98-1.15)	0.1202	1.05 (0.97-1.14)	0.1765	1.06 (0.97-1.15)	0.1889	1.11 (1.01-1.23)	0.0303	1.13 (1.01-1.25)	0.0246
Q34	Got understandable answers to important questions all/most of the time (doctor)	1.16 (1.27-1.06)	0.0008	1.03 (0.94-1.14)	0.4521	1.02 (0.92-1.12)	0.6435	1.02 (0.93-1.13)	0.6619	1.05 (0.93-1.19)	0.3573	1.12 (0.99-1.27)	0.0629
Q35	Patient had confidence and trust in all doctors treating them	1.15 (1.27-1.05)	0.0022	1.07 (0.97-1.18)	0.1524	1.06 (0.96-1.16)	0.2369	1.06 (0.96-1.17)	0.2429	1.04 (0.92-1.18)	0.48	1.13 (1.00-1.28)	0.0472
Q36	Patient thought doctors knew enough about how to treat their cancer	1.07 (1.18-0.97)	0.1384	0.94 (0.85-1.04)	0.2949	0.93 (0.84-1.03)	0.2015	0.93 (0.84-1.04)	0.1987	0.95 (0.83-1.08)	0.4549	1.04 (0.91-1.18)	0.5371
Q37	Doctors did not talk in front of patient as if they were not there	1.31 (1.43-1.20)	<0.0001	1.16 (1.06-1.27)	0.0007	1.16 (1.06-1.26)	0.0011	1.16 (1.06-1.27)	0.0012	1.16 (1.04-1.30)	0.0066	1.21 (1.08-1.37)	0.001
Q38	Patient's family definitely had opportunity to talk to doctor	1.08 (1.16-1.00)	0.0412	1.06 (0.98-1.15)	0.1251	1.05 (0.97-1.13)	0.1965	1.05 (0.97-1.14)	0.1983	1.11 (1.00-1.22)	0.0312	1.14 (1.03-1.25)	0.0093
Q39	Got understandable answers to important questions all/most of the time (nurse)	1.32 (1.46-1.19)	<0.0001	1.21 (1.09-1.35)	0.0003	1.19 (1.07-1.33)	0.0007	1.20 (1.08-1.33)	0.0009	1.09 (0.95-1.25)	0.1768	1.16 (1.02-1.33)	0.023
Q40	Patient had confidence and trust in all ward nurses	1.26 (1.37-1.15)	<0.0001	1.24 (1.14-1.35)	<0.0001	1.23 (1.13-1.34)	<0.0001	1.24 (1.14-1.35)	<0.0001	1.12 (1.01-1.24)	0.0242	1.14 (1.03-1.26)	0.0079
Q41	Nurses did not talk in front of patient as if they were not there	1.43 (1.56-1.30)	<0.0001	1.25 (1.14-1.38)	<0.0001	1.24 (1.13-1.37)	<0.0001	1.25 (1.14-1.37)	<0.0001	1.17 (1.04-1.31)	0.0088	1.21 (1.07-1.36)	0.0016
Q42	Always / nearly always enough nurses on duty	1.06 (1.17-0.96)	0.2107	1.02 (0.92-1.13)	0.6241	1.02 (0.92-1.12)	0.695	1.02 (0.92-1.13)	0.7044	1.05 (0.92-1.20)	0.398	1.12 (0.99-1.27)	0.0628
Q43	Patient did not think hospital staff deliberately misinformed them	1.26 (1.37-1.16)	<0.0001	1.05 (0.96-1.15)	0.2375	1.04 (0.95-1.13)	0.3512	1.04 (0.95-1.14)	0.3587	1.01 (0.90-1.13)	0.7768	1.06 (0.94-1.19)	0.3177
Q44	Patient never thought they were given conflicting information	1.16 (1.26-1.07)	0.0002	1.09 (1.01-1.19)	0.0245	1.09 (1.00-1.18)	0.0381	1.09 (1.00-1.18)	0.0389	1.02 (0.92-1.13)	0.6863	1.04 (0.94-1.16)	0.3863
Q45	Always given enough privacy when discussing condition/treatment	1.10 (1.19-1.02)	0.0127	1.06 (0.98-1.16)	0.1051	1.06 (0.97-1.15)	0.1572	1.06 (0.98-1.15)	0.1657	1.07 (0.96-1.18)	0.177	1.09 (0.98-1.22)	0.0884
Q46	Always given enough privacy when being examined or treated	1.21 (1.34-1.08)	0.0004	1.16 (1.04-1.30)	0.007	1.15 (1.03-1.29)	0.0114	1.16 (1.03-1.29)	0.0122	1.07 (0.93-1.23)	0.3203	1.10 (0.96-1.27)	0.1545
Q47	Hospital staff did everything to help control pain all of the time	1.22 (1.32-1.14)	<0.0001	1.12 (1.03-1.21)	0.0056	1.11 (1.02-1.21)	0.0092	1.11 (1.03-1.21)	0.0099	1.07 (0.96-1.19)	0.1763	1.07 (0.97-1.18)	0.1715
Q48	Always treated with respect and dignity by staff	1.25 (1.38-1.14)	<0.0001	1.22 (1.10-1.34)	<0.0001	1.21 (1.10-1.33)	<0.0001	1.21 (1.10-1.33)	<0.0001	1.12 (0.99-1.26)	0.0602	1.11 (1.00-1.24)	0.0468
Q49	Given clear written information about what should / should not do post discharge	1.15 (1.28-1.03)	0.0078	1.13 (1.01-1.26)	0.0254	1.13 (1.01-1.26)	0.0306	1.13 (1.01-1.26)	0.0324	1.08 (0.94-1.24)	0.2643	1.08 (0.93-1.25)	0.2968
Q50	Staff told patient who to contact if worried post discharge	1.32 (1.51-1.16)	<0.0001	1.29 (1.13-1.48)	0.0001	1.29 (1.13-1.47)	0.0001	1.29 (1.13-1.48)	0.0002	1.15 (0.97-1.36)	0.0931	1.11 (0.94-1.31)	0.2093	admin
Q51	Family definitely given all information needed to help care at home	1.11 (1.19-1.03)	0.0049	1.13 (1.04-1.21)	0.0013	1.12 (1.04-1.21)	0.002	1.13 (1.04-1.21)	0.0021	1.12 (1.02-1.23)	0.0127	1.10 (1.00-1.22)	0.0362
Q52	Patient definitely given enough care from health or social services	1.27 (1.42-1.13)	<0.0001	1.19 (1.06-1.34)	0.0029	1.18 (1.05-1.33)	0.0035	1.19 (1.06-1.34)	0.0036	1.03 (0.89-1.18)	0.6819	1.06 (0.91-1.24)	0.3831
Q54	Staff definitely did everything to control side effects of radiotherapy	1.10 (1.26-0.96)	0.1467	0.99 (0.86-1.14)	0.9972	0.98 (0.85-1.13)	0.8755	0.99 (0.86-1.14)	0.8704	0.97 (0.81-1.16)	0.7511	0.95 (0.78-1.16)	0.6586
Q56	Staff definitely did everything to control side effects of chemotherapy
Q57	Staff definitely did everything they could to help control pain	1.37 (1.49-1.25)	<0.0001	1.28 (1.17-1.40)	<0.0001	1.27 (1.16-1.39)	<0.0001	1.28 (1.17-1.40)	<0.0001	1.23 (1.10-1.38)	0.0003	1.18 (1.05-1.33)	0.0048
Q58	Hospital staff definitely gave patient enough emotional support	1.30 (1.42-1.19)	<0.0001	1.27 (1.16-1.39)	<0.0001	1.26 (1.15-1.38)	<0.0001	1.26 (1.15-1.38)	<0.0001	1.19 (1.06-1.34)	0.002	1.17 (1.04-1.32)	0.0077
Q60	Waited no longer than 30 minutes for OPD appointment to start	1.51 (1.75-1.30)	<0.0001	1.56 (1.35-1.81)	<0.0001	1.56 (1.34-1.80)	<0.0001	1.56 (1.35-1.81)	<0.0001	1.36 (1.13-1.63)	0.001	1.30 (1.07-1.59)	0.0072	admin
Q61	Patient thought doctor spent about the right amount of time with them	1.28 (1.43-1.14)	<0.0001	1.19 (1.06-1.34)	0.0018	1.18 (1.05-1.33)	0.0033	1.19 (1.06-1.33)	0.0034	1.18 (1.02-1.37)	0.0194	1.16 (0.99-1.36)	0.0544
Q62	Doctor had the right notes and other documentation with them	1.29 (1.47-1.14)	<0.0001	1.30 (1.14-1.47)	<0.0001	1.29 (1.13-1.47)	<0.0001	1.30 (1.14-1.47)	<0.0001	1.17 (1.00-1.38)	0.0458	1.15 (0.97-1.36)	0.0918	admin
Q63	GP given enough information about patient's condition and treatment	1.20 (1.37-1.06)	0.0039	1.03 (0.90-1.17)	0.6149	1.02 (0.89-1.16)	0.7317	1.02 (0.90-1.16)	0.7423	1.12 (0.95-1.32)	0.1459	1.08 (0.91-1.28)	0.3577	admin
Q64	Practice staff definitely did everything they could to support patient	1.28 (1.37-1.19)	<0.0001	1.19 (1.12-1.27)	<0.0001	1.19 (1.11-1.27)	<0.0001	1.20 (1.12-1.28)	<0.0001	1.12 (1.03-1.22)	0.0048	1.12 (1.03-1.22)	0.0054
Q65	Hospital and community staff always worked well together	1.28 (1.37-1.19)	<0.0001	1.24 (1.16-1.32)	<0.0001	1.23 (1.15-1.31)	<0.0001	1.23 (1.15-1.32)	<0.0001	1.15 (1.06-1.24)	0.0006	1.15 (1.06-1.26)	0.0009
Q66	Given the right amount of information about condition and treatment	1.13 (1.22-1.05)	0.001	1.05 (0.97-1.14)	0.1697	1.04 (0.96-1.13)	0.2689	1.05 (0.96-1.13)	0.2778	1.05 (0.94-1.16)	0.339	1.04 (0.93-1.16)	0.4097
Q67	Patient did not feel that they were treated as a set of cancer symptoms	1.27 (1.36-1.18)	<0.0001	1.16 (1.08-1.24)	<0.0001	1.15 (1.07-1.23)	<0.0001	1.15 (1.08-1.23)	<0.0001	1.13 (1.03-1.23)	0.0051	1.13 (1.03-1.24)	0.0074
	Number of questions where p<0.05		53		39		37		37		25		25
