# Supplementary material for: Do Differential Response Rates to Patient Surveys Between Organizations Lead to Unfair Performance Comparisons? Evidence From the English Cancer Patient Experience Survey
Source: Med Care. 2015 Dec 18;54(1):45–54. doi: 10.1097/MLR.0000000000000457 (PMC4674144; doi:10.1097/MLR.0000000000000457)
Supplement: SUPPLEMENTARY MATERIAL [file mlr-54-45-s005.xlsx]

## Sheet: Sheet1
					% change in positive responses (predicted from nonrespondent case-mix and survey response time)
Question		% positive responses	% positive responses (predicted from nonrespondent case-mix)	% positive responses (predicted from nonrespondent case-mix and survey response time)	Low RR hospitals	Middle RR hospitals	High RR hospitals	Crude hospital performance and performance predicted from nonrespondents (not including response speed)	Crude hospital performance and performance predicted from nonrespondents (including response speed)
								Kendall's tau (x100%)	Kendall's tau (x100%)
Q1	Saw GP once/twice before being told had to go to hospital	74.8847	74.011	71.91	-4.15245	-2.80871	-2.12798	90.9538	88.406
Q2	First appointment no more than 4 weeks after referral	90.2829	89.9761	88.6411	-2.51008	-1.49324	-1.21949	96.4767	94.2191
Q3	Patient thought they were seen as soon as necessary	80.6514	80.1577	78.5479	-2.95167	-1.92643	-1.49319	95.7268	94.3562
Q4	Patient saw a hospital doctor in less than 3 months	76.8312	76.28	73.8649	-3.98728	-2.82725	-2.23793	94.5175	90.7925
Q5	Patient's health got better or remained about the same while waiting	77.7953	76.8663	75.1941	-3.83786	-2.40538	-1.74554	92.2116	90.3814
Q7	Staff gave complete explanation of purpose of test(s)	80.9759	80.5689	77.7711	-3.92835	-3.13577	-2.60558	96.8395	91.2441
Q8	Staff explained completely what would be done during test	84.2583	83.7852	80.8183	-4.42871	-3.32336	-2.64121	97.1458	92.2599
Q9	Given easy to understand written information about test	84.9199	84.3727	81.5568	-4.43543	-3.20811	-2.61081	96.2993	90.7522
Q10	Given complete explanation of test results in understandable way	76.2167	75.5075	72.9485	-4.07674	-3.14909	-2.59209	95.5092	92.2519
Q12	Patient told they could bring a friend when first told they had cancer	70.5341	70.2654	70.0626	-0.0860901	-0.388329	-0.426552	96.7669	96.2832
Q13	Patient felt they were told sensitively that they had cancer	82.7821	82.541	81.346	-1.69978	-1.4078	-1.13477	96.001	92.8243
Q14	Patient completely understood the explanation of what was wrong	73.4956	72.7478	69.7646	-4.54701	-3.63409	-3.02158	94.1466	88.5512
Q15	Patient given written information about the type of cancer they had	65.8069	65.1283	62.164	-4.16146	-3.57473	-3.10021	94.848	89.8654
Q16	Patient given a choice of different types of treatment	82.6517	82.1543	80.2631	-2.79778	-2.36507	-2.01072	95.4527	94.4046
Q17	Possible side effects explained in an understandable way	72.4082	72.0318	69.0121	-4.04422	-3.29317	-2.81995	96.9362	92.0342
Q18	Patient given written information about side effects	79.3692	78.7499	76.6024	-3.17575	-2.66945	-2.2762	94.7996	92.7195
Q19	Patient definitely involved in decisions about which treatment	71.4495	70.8307	67.8889	-4.45818	-3.42817	-2.86044	96.4122	92.7518
Q20	Patient given the name of the CNS in charge of their care	84.3144	83.9036	83.4469	-0.932014	-0.8209	-0.817245	94.7029	94.6061
Q21	Patient finds it easy to contact their CNS	74.507	74.247	72.4988	-2.41753	-1.84814	-1.58852	97.8634	96.009
Q22	CNS definitely listened carefully the last time spoken to	91.3113	91.1377	90.1784	-1.42976	-1.06799	-0.864906	97.6941	94.2433
Q23	Get understandable answers to important questions all/most of the time (CNS)	90.6009	90.2723	88.6416	-2.54922	-1.87801	-1.53126	96.525	91.3489
Q24	Last time seen, time spent with CNS about right	94.6659	94.5033	93.9184	-0.922592	-0.713028	-0.510033	97.7022	95.4769
Q25	Hospital staff gave information about support groups	78.8285	78.3726	76.4869	-2.67889	-2.32221	-1.80614	96.2267	95.1786
Q26	Hospital staff gave information on getting financial help	49.7035	50.1292	48.5948	-1.04872	-1.09736	-1.21122	95.622	95.235
Q27	Hospital staff told patient they could get free prescriptions	67.8962	67.8333	67.3545	-0.670097	-0.497673	-0.519173	94.8158	94.719
Q29	Admission date not changed by hospital	89.2579	88.8333	88.3727	-1.01578	-0.768448	-0.648872	95.9123	94.2675
Q30	Staff gave complete explanation of what would be done	84.5237	84.2632	81.7632	-3.45071	-2.66608	-2.29421	97.2426	91.8568
Q31	Patient given written information about the operation	67.6213	66.9214	64.9935	-2.70465	-2.54789	-2.21352	94.8238	92.6147
Q32	Staff explained how operation had gone in understandable way	73.0564	72.7311	70.1992	-3.18395	-2.80514	-2.43205	97.2023	92.5744
Q34	Got understandable answers to important questions all/most of the time (doctor)	80.8783	80.1702	76.4057	-5.49187	-4.36127	-3.56982	95.9929	90.7522
Q35	Patient had confidence and trust in all doctors treating them	83.6067	83.1396	80.0703	-4.50188	-3.45739	-2.6484	95.88	91.8971
Q36	Patient thought doctors knew enough about how to treat their cancer	89.1281	88.6884	86.8124	-2.97626	-2.26749	-1.7654	94.2917	89.8412
Q37	Doctors did not talk in front of patient as if they were not there	82.8117	82.0629	80.4602	-3.00942	-2.20296	-1.72912	95.4446	93.1388
Q38	Patient's family definitely had opportunity to talk to doctor	65.5421	65.0987	62.1399	-3.98004	-3.33646	-2.9178	96.2751	94.4368
Q39	Got understandable answers to important questions all/most of the time (nurse)	72.6236	71.9092	67.9363	-5.94934	-4.43154	-3.65574	97.1781	94.3723
Q40	Patient had confidence and trust in all ward nurses	66.338	65.9798	62.2626	-5.07338	-3.8651	-3.14394	96.2993	93.1226
Q41	Nurses did not talk in front of patient as if they were not there	83.3455	82.6237	80.5888	-4.00726	-2.47214	-1.9155	96.4605	94.8964
Q42	Always / nearly always enough nurses on duty	61.6617	61.35	59.6027	-2.57516	-2.01956	-1.70027	96.1219	95.1867
Q43	Patient did not think hospital staff deliberately misinformed them	86.6558	85.9559	83.6548	-4.2283	-2.79167	-2.25137	94.6868	91.2037
Q44	Patient never thought they were given conflicting information	78.3697	77.8433	75.9323	-3.1908	-2.29776	-1.86966	95.1625	93.7273
Q45	Always given enough privacy when discussing condition/treatment	82.3734	82.0658	79.8374	-2.86387	-2.48515	-2.19448	96.1703	92.7034
Q46	Always given enough privacy when being examined or treated	92.8482	92.6174	91.2861	-1.96915	-1.4764	-1.31555	96.7024	93.5096
Q47	Hospital staff did everything to help control pain all of the time	84.7115	84.1007	82.4752	-2.7649	-2.10891	-1.78649	94.8238	92.4373
Q48	Always treated with respect and dignity by staff	81.9677	81.6257	79.365	-3.2913	-2.45626	-2.04351	97.1217	94.7029
Q49	Given clear written information about what should / should not do post discharge	81.6232	81.238	79.9716	-1.71059	-1.62426	-1.49605	95.6623	93.0017
Q50	Staff told patient who to contact if worried post discharge	91.9509	91.685	91.2702	-0.641251	-0.648811	-0.585129	96.396	94.7674
Q51	Family definitely given all information needed to help care at home	58.0843	57.9391	56.1718	-2.08752	-1.83937	-1.65751	96.3154	95.6543
Q52	Patient definitely given enough care from health or social services	59.8706	59.1836	57.9606	-2.26809	-1.70801	-1.26468	96.6702	96.0574
Q54	Staff definitely did everything to control side effects of radiotherapy	82.3597	81.9431	79.7831	-3.40301	-2.46955	-1.98048	96.4886	94.5125
Q56	Staff definitely did everything to control side effects of chemotherapy
Q57	Staff definitely did everything they could to help control pain	82.8268	82.3268	81.0721	-2.23712	-1.59753	-1.24849	96.9765	95.0254
Q58	Hospital staff definitely gave patient enough emotional support	70.9737	70.4234	67.8689	-3.94475	-2.87009	-2.32602	96.4525	94.195
Q60	Waited no longer than 30 minutes for OPD appointment to start	67.4985	67.1625	66.3065	-1.12887	-0.924507	-0.542816	98.5004	98.2424
Q61	Patient thought doctor spent about the right amount of time with them	93.7179	93.5456	92.3924	-2.00965	-1.22424	-0.894028	96.9443	94.9125
Q62	Doctor had the right notes and other documentation with them	94.8713	94.8317	94.6026	-0.423469	-0.221344	-0.147232	97.8715	97.162
Q63	GP given enough information about patient's condition and treatment	93.3303	92.9942	92.0083	-1.68029	-1.28756	-1.03538	95.751	95.106
Q64	Practice staff definitely did everything they could to support patient	68.9727	68.3951	68.0357	-1.17397	-0.759415	-0.497864	96.654	96.6863
Q65	Hospital and community staff always worked well together	61.4544	60.8357	57.4404	-4.91511	-3.78048	-3.12944	95.4285	92.7679
Q66	Given the right amount of information about condition and treatment	87.9658	87.6109	85.6317	-2.96054	-2.26954	-1.88339	96.0655	91.8729
Q67	Patient did not feel that they were treated as a set of cancer symptoms	80.4475	79.9321	77.6486	-3.8427	-2.62328	-1.97163	94.7916	91.0989
