# Supplementary material for: Do Differential Response Rates to Patient Surveys Between Organizations Lead to Unfair Performance Comparisons? Evidence From the English Cancer Patient Experience Survey
Source: Med Care. 2015 Dec 18;54(1):45–54. doi: 10.1097/MLR.0000000000000457 (PMC4674144; doi:10.1097/MLR.0000000000000457)
Supplement: SUPPLEMENTARY MATERIAL [file mlr-54-45-s006.xlsx]

## Sheet: Sheet1
		Crude response rate and crude performance		Crude response rate and performance predicted from nonrespondents (not including response speed)		Crude response rate and performance predicted from nonrespondents (including response speed)
Question		Spearman's rho	p-value	Spearman's rho	p-value	Spearman's rho	p-value
Q1	Saw GP once/twice before being told had to go to hospital	0.33	<0.0001	0.37	<0.0001	0.43	<0.0001
Q2	First appointment no more than 4 weeks after referral	0.31	<0.0001	0.34	<0.0001	0.37	<0.0001
Q3	Patient thought they were seen as soon as necessary	0.33	<0.0001	0.34	<0.0001	0.37	<0.0001
Q4	Patient saw a hospital doctor in less than 3 months	0.34	<0.0001	0.36	<0.0001	0.43	<0.0001
Q5	Patient's health got better or remained about the same while waiting	0.28	0.0003	0.34	<0.0001	0.37	<0.0001
Q7	Staff gave complete explanation of purpose of test(s)	0.33	<0.0001	0.34	<0.0001	0.4	<0.0001
Q8	Staff explained completely what would be done during test	0.44	<0.0001	0.46	<0.0001	0.5	<0.0001
Q9	Given easy to understand written information about test	0.38	<0.0001	0.4	<0.0001	0.47	<0.0001
Q10	Given complete explanation of test results in understandable way	0.31	<0.0001	0.34	<0.0001	0.4	<0.0001
Q12	Patient told they could bring a friend when first told they had cancer	0.25	0.0009	0.25	0.0014	0.25	0.0014
Q13	Patient felt they were told sensitively that they had cancer	0.1	0.1873	0.11	0.1284	0.14	0.0694
Q14	Patient completely understood the explanation of what was wrong	0.17	0.0348	0.18	0.0176	0.23	0.002
Q15	Patient given written information about the type of cancer they had	0.2	0.0113	0.23	0.0037	0.28	0.0002
Q16	Patient given a choice of different types of treatment	0.1	0.2125	0.1	0.2114	0.14	0.086
Q17	Possible side effects explained in an understandable way	0.34	<0.0001	0.34	<0.0001	0.4	<0.0001
Q18	Patient given written information about side effects	0.47	<0.0001	0.47	<0.0001	0.5	<0.0001
Q19	Patient definitely involved in decisions about which treatment	0.3	0.0001	0.31	<0.0001	0.36	<0.0001
Q20	Patient given the name of the CNS in charge of their care	0.23	0.0044	0.2	0.0098	0.2	0.007
Q21	Patient finds it easy to contact their CNS	0.2	0.0097	0.2	0.0068	0.25	0.0018
Q22	CNS definitely listened carefully the last time spoken to	0.27	0.0006	0.28	0.0003	0.31	<0.0001
Q23	Get understandable answers to important questions all/most of the time (CNS)	0.2	0.0082	0.23	0.0033	0.28	0.0003
Q24	Last time seen, time spent with CNS about right	0.28	0.0002	0.3	0.0001	0.33	<0.0001
Q25	Hospital staff gave information about support groups	0.23	0.004	0.21	0.0051	0.25	0.0011
Q26	Hospital staff gave information on getting financial help	0.14	0.0738	0.1	0.1604	0.12	0.1011
Q27	Hospital staff told patient they could get free prescriptions	0.05	0.5274	0.05	0.4699	0.07	0.4034
Q29	Admission date not changed by hospital	0.43	<0.0001	0.44	<0.0001	0.46	<0.0001
Q30	Staff gave complete explanation of what would be done	0.14	0.0763	0.15	0.067	0.2	0.0071
Q31	Patient given written information about the operation	0.34	<0.0001	0.34	<0.0001	0.37	<0.0001
Q32	Staff explained how operation had gone in understandable way	0.09	0.2362	0.1	0.1736	0.15	0.0559
Q34	Got understandable answers to important questions all/most of the time (doctor)	0.2	0.0091	0.23	0.0035	0.3	0.0001
Q35	Patient had confidence and trust in all doctors treating them	0.15	0.0656	0.18	0.0249	0.23	0.002
Q36	Patient thought doctors knew enough about how to treat their cancer	0.02	0.6909	0.07	0.4126	0.12	0.0966
Q37	Doctors did not talk in front of patient as if they were not there	0.43	<0.0001	0.46	<0.0001	0.49	<0.0001
Q38	Patient's family definitely had opportunity to talk to doctor	0.15	0.061	0.15	0.0636	0.2	0.0077
Q39	Got understandable answers to important questions all/most of the time (nurse)	0.33	<0.0001	0.34	<0.0001	0.38	<0.0001
Q40	Patient had confidence and trust in all ward nurses	0.34	<0.0001	0.34	<0.0001	0.4	<0.0001
Q41	Nurses did not talk in front of patient as if they were not there	0.47	<0.0001	0.5	<0.0001	0.52	<0.0001
Q42	Always / nearly always enough nurses on duty	0.07	0.3174	0.1	0.2071	0.12	0.1045
Q43	Patient did not think hospital staff deliberately misinformed them	0.34	<0.0001	0.38	<0.0001	0.43	<0.0001
Q44	Patient never thought they were given conflicting information	0.18	0.0247	0.18	0.0159	0.23	0.002
Q45	Always given enough privacy when discussing condition/treatment	0.15	0.0555	0.15	0.043	0.2	0.0121
Q46	Always given enough privacy when being examined or treated	0.28	0.0003	0.3	0.0001	0.33	<0.0001
Q47	Hospital staff did everything to help control pain all of the time	0.3	0.0001	0.31	<0.0001	0.36	<0.0001
Q48	Always treated with respect and dignity by staff	0.37	<0.0001	0.37	<0.0001	0.4	<0.0001
Q49	Given clear written information about what should / should not do post discharge	0.2	0.0068	0.2	0.0093	0.23	0.0041
Q50	Staff told patient who to contact if worried post discharge	0.27	0.0005	0.28	0.0003	0.28	0.0003
Q51	Family definitely given all information needed to help care at home	0.2	0.0132	0.18	0.0177	0.21	0.0051
Q52	Patient definitely given enough care from health or social services	0.27	0.0005	0.28	0.0003	0.3	0.0001
Q54	Staff definitely did everything to control side effects of radiotherapy	0.07	0.3086	0.09	0.2788	0.12	0.1085
Q56	Staff definitely did everything to control side effects of chemotherapy					0	0
Q57	Staff definitely did everything they could to help control pain	0.49	<0.0001	0.5	<0.0001	0.51	<0.0001
Q58	Hospital staff definitely gave patient enough emotional support	0.4	<0.0001	0.43	<0.0001	0.46	<0.0001
Q60	Waited no longer than 30 minutes for OPD appointment to start	0.37	<0.0001	0.37	<0.0001	0.38	<0.0001
Q61	Patient thought doctor spent about the right amount of time with them	0.31	<0.0001	0.34	<0.0001	0.37	<0.0001
Q62	Doctor had the right notes and other documentation with them	0.15	0.0531	0.17	0.0337	0.18	0.022
Q63	GP given enough information about patient's condition and treatment	0.25	0.0013	0.27	0.0005	0.28	0.0002
Q64	Practice staff definitely did everything they could to support patient	0.4	<0.0001	0.41	<0.0001	0.43	<0.0001
Q65	Hospital and community staff always worked well together	0.41	<0.0001	0.43	<0.0001	0.49	<0.0001
Q66	Given the right amount of information about condition and treatment	0.28	0.0003	0.31	<0.0001	0.36	<0.0001
Q67	Patient did not feel that they were treated as a set of cancer symptoms	0.4	<0.0001	0.46	<0.0001	0.5	<0.0001
	Number of questions where p<0.05		46		49		51
